# Supplementary material for: Equations for Lipid Normalization of Carbon Stable Isotope Ratios in Aquatic Bird Eggs
Source: PLoS One. 2014 Jan 22;9(1):e83597. doi: 10.1371/journal.pone.0083597 (PMC3898914; doi:10.1371/journal.pone.0083597)
Supplement: Table S1 — Stable isotope data analyzed in the manuscript. (XLSX) [file pone.0083597.s001.xlsx]

## Sheet: Seabird eggs
dC and dN values as reported by UC Davis Stable Isotope Lab; dS values as reported by University of Waterloo Environmental Isotope Lab
Species	Colony	ID	δ13C (Non-extracted)	%C (Non-extracted)	δ15N (Non-extracted)	%N (Non-extracted)	δ34S (Non-extracted)	% S (Non-extracted)	δ13C (Lipid-extracted)	%C (Lipid-extracted)	δ15N (Lipid-extracted)	%N (Lipid-extracted)	δ34S (Lipid-extracted)	% S (Lipid-extracted)	C:N Ratio	δ13Clipid-extracted - δ13Cnon-extracted	δ15Nlipid-extracted - δ15Nnon-extracted	δ34Slipid-extracted - δ34Snon-extracted	Excluded?
Leach's storm-petrel	Hippa	K00-00649-00-04	-25.0366	655.614	12.5064	78.5944			-22.4728	407.726	13.5702	95.2085			8.34173	2.56385	1.06382
Leach's storm-petrel	Hippa	K00-00650-00-04	-24.6204	530.551	12.362	63.7818	19.0831	0.671266	-22.2342	534.078	13.4742	123.245	20.2219	0.981616	8.31821	2.38615	1.11217	1.13879
Leach's storm-petrel	Hippa	K00-00651-00-04	-24.6364	569.239	12.2886	68.9268			-22.2562	452.464	13.5723	104.869			8.2586	2.38019	1.28376
Leach's storm-petrel	Hippa	K00-00652-00-04	-25.5493	675.124	10.6152	79.7275	18.5914	0.667687	-22.9478	539.97	11.5698	124.118	19.6605	1.15529	8.4679	2.60147	0.954579	1.0691
Leach's storm-petrel	Hippa	K00-00653-00-04	-24.8818	677.294	12.2226	76.8932			-22.014	412.123	12.8126	103.992			8.80824	2.8678	0.589953
Osprey	Interior	K00-02159-00-09	-23.9505	482.257	10.3288	77.4262			-22.0664	497.283	11.4315	119.752			6.2286	1.88408	1.1027
Osprey	Interior	K00-02160-00-08	-24.1301	613.135	9.38442	114.873			-23.8704	448.06	9.89103	110.128			5.3375	0.259714	0.506603
Osprey	Interior	K00-02161-00-08	-29.0943	439.579	10.9876	71.252			-28.1278	528.187	11.7521	121.499			6.16936	0.966437	0.764523
Osprey	Interior	K00-02162-00-07	-23.1033	529.202	9.56758	81.8962			-23.1147	475.231	10.326	114.505			6.46187	-0.0113988	0.758463
Osprey	Interior	K01-04131-00-07	-30.4928	574.013	11.2477	92.9959			-29.1818	631.475	12.2971	151.947			6.17246	1.31098	1.04946
Osprey	Interior	K01-04132-00-08	-29.3246	586.105	11.2737	101.25			-27.2348	485.519	12.0733	118.878			5.78869	2.08975	0.799538
Osprey	Interior	K01-04133-00-08	-27.4874	522.8	10.9991	85.7933			-27.0754	513.466	11.8023	123.245			6.09372	0.412055	0.803217
Osprey	Interior	K01-04134-00-08	-29.0574	497.905	12.1246	86.9043			-28.2339	305.347	13.1282	74.6678			5.72935	0.823481	1.00363
Osprey	Interior	K01-04136-00-08	-30.254	552.675	12.2279	90.7845			-29.3392	520.09	13.4453	126.736			6.08776	0.914826	1.21741
Osprey	Interior	K01-04137-00-08	-30.4647	602.465	11.3464	102.894			-29.5952	470.088	12.1486	114.505			5.85522	0.86954	0.802213
Osprey	Interior	K01-04217-00-08	-26.8181	591.796	10.9256	103.988			-25.4436	473.761	11.4321	116.255			5.69099	1.37451	0.506435
Osprey	Interior	K01-04219-00-08	-24.4418	519.244	9.88698	81.3384			-23.5075	469.354	10.6875	113.63			6.38375	0.934345	0.800554
Rhinoceros auklet	Cleland	K02-07810-00-09	-19.5257	567.42	13.015	77.116	15.0445	0.731939	-17.1595	471.557	14.8596	121.499	16.7656	1.34512	7.35801	2.3662	1.84461	1.72113
Rhinoceros auklet	Cleland	K02-07812-00-10	-19.9583	601.832	13.206	72.0229	16.1099	0.72065	-17.6524	484.784	14.9595	112.755	17.05	1.20709	8.35613	2.30588	1.75346	0.940093
Rhinoceros auklet	Cleland	K02-07815-00-09	-21.2167	687.344	12.9661	82.7538	16.5831	0.734448	-18.9091	544.39	14.1678	124.118	19.5082	1.07678	8.3059	2.30758	1.20168	2.92514
Rhinoceros auklet	Cleland	K02-07816-00-10	-20.1579	573.152	12.3388	68.0489	16.3824	0.759536	-17.6579	561.341	14.4675	135.448	19.5262	1.06936	8.42265	2.50006	2.12866	3.14381
Rhinoceros auklet	Cleland	K02-07817-00-09	-19.6467	631.98	13.1673	81.628	16.2936	0.809712	-17.6136	508.316	14.2203	119.752	19.6124	1.1983	7.7422	2.03305	1.053	3.31874
Rhinoceros auklet	Cleland	K02-07818-00-09	-20.6739	603.267	12.4463	82.7538	16.4153	0.810966	-18.6053	505.925	14.0831	118.606	19.6905	0.8008	7.2899	2.06863	1.63677	3.27522
Rhinoceros auklet	Cleland	K02-07820-00-10	-21.4392	573.869	12.151	61.782	16.3538	0.867414	-19.1671	479.59	13.6602	107.719	19.6933	1.06543	9.28861	2.27206	1.50915	3.33952
Rhinoceros auklet	Cleland	K02-07822-00-10	-19.9156	525.186	12.8673	68.6173	16.5596	0.813475	-17.7718	455.772	14.4978	105.916	19.9129	1.03924	7.65384	2.14377	1.63055	3.35331
Leach's storm-petrel	Cleland	K02-07835-00-02	-24.1984	608.039	13.5496	77.4605			-21.6339	460.54	14.6097	110.128			7.84967	2.56444	1.0601
Leach's storm-petrel	Cleland	K02-07840-00-03	-24.527	550.597	13.5591	66.6424			-21.8115	448.06	14.6857	105.746			8.26197	2.71548	1.12664
Leach's storm-petrel	Cleland	K02-07841-00-02	-24.2119	667.172	12.706	78.5944	18.7117	0.62116	-21.6733	502.431	14.1505	114.505	19.273	0.745006	8.4888	2.53865	1.44449	0.561225
Leach's storm-petrel	Cleland	K02-07842-00-02	-24.3135	682.358	13.4948	81.9908			-21.6492	424.585	14.6673	98.7241			8.32237	2.66428	1.17247
Leach's storm-petrel	Cleland	K02-07845-00-02	-23.8674	669.34	14.7672	87.0699			-21.2356	488.46	15.8836	118.878			7.6874	2.63183	1.11641
Leach's storm-petrel	Cleland	K02-07846-00-02	-23.4715	511.963	14.8983	62.0627			-21.0222	420.919	16.211	97.8455			8.24913	2.4492	1.31271
Leach's storm-petrel	Cleland	K02-07847-00-02	-24.1095	620.997	14.3311	75.1899			-21.7891	431.919	15.2151	96.0877			8.25906	2.32042	0.88403
Leach's storm-petrel	Cleland	K02-07849-00-02	-24.0385	589.343	13.9257	73.4845			-21.8957	462.743	15.2774	104.869			8.01997	2.14274	1.35167
Double-crested cormorant	Mandarte	K02-07858-00-06	-15.0245	574.748	15.5072	84.7535			-13.2883	411.703	15.8242	100.529			6.78141	1.73613	0.317014
Double-crested cormorant	Mandarte	K02-07861-00-05	-14.1275	567.69	15.2573	72.6201			-12.2279	428.252	15.7681	100.481			7.81726	1.89962	0.510806
Double-crested cormorant	Mandarte	K02-07862-00-06	-15.6245	577.573	16.0061	99.4669			-14.4553	488.46	16.1565	115.38			5.80668	1.16923	0.150421
Double-crested cormorant	Mandarte	K02-07863-00-06	-13.4841	546.536	15.1808	91.5927			-12.6034	425.318	15.4145	98.7241			5.96703	0.880716	0.233682
Double-crested cormorant	Mandarte	K02-07865-00-06	-17.0021	536.675	15.2749	75.2614			-15.3361	417.743	15.8212	93.3927			7.1308	1.66599	0.546341
Double-crested cormorant	Mandarte	K02-07866-00-06	-15.8796	539.491	15.1725	81.0653			-14.3711	396.004	15.5494	93.4496			6.65502	1.50849	0.376899
Double-crested cormorant	Mandarte	K02-07867-00-06	-14.0178	562.046	15.132	84.7535			-12.9511	494.341	15.4755	114.505			6.63153	1.06679	0.343434
Double-crested cormorant	Mandarte	K02-07870-00-06	-15.2184	530.339	15.4365	87.9118			-14.1321	456.869	16.0578	107.499			6.03263	1.08634	0.621316
Pelagic cormorant	Mittlenatch	K02-07877-00-06	-17.859	523.512	14.7338	81.3384			-16.545	402.597	15.3457	94.3292			6.43622	1.31393	0.611895
Pelagic cormorant	Mittlenatch	K02-07878-00-05	-17.8	616.691	14.6029	76.8663			-15.9012	467.885	15.5165	108.376			8.02291	1.89882	0.913538
Pelagic cormorant	Mittlenatch	K02-07879-00-05	-16.5636	529.202	15.3208	80.7803			-15.0488	370.382	15.5315	87.287			6.55113	1.51479	0.210734
Pelagic cormorant	Mittlenatch	K02-07881-00-05	-18.2841	585.394	14.7507	96.8554			-16.7225	515.674	14.9988	123.245			6.044	1.56154	0.24808
Pelagic cormorant	Mittlenatch	K02-07882-00-05	-17.7975	524.934	14.517	78.5453			-16.1973	515.674	15.3303	120.625			6.6832	1.60025	0.813384
Pelagic cormorant	Mittlenatch	K02-07883-00-05	-18.7777	554.809	15.0884	81.8962			-17.0392	400.399	15.5593	95.2085			6.77454	1.73853	0.470914
Pelagic cormorant	Mittlenatch	K02-07884-00-05	-18.7328	593.93	14.7341	98.5054			-17.3547	457.603	15.537	109.252			6.02941	1.37816	0.802903
Pelagic cormorant	Mittlenatch	K02-07888-00-05	-18.0933	775.309	14.8651	124.578			-16.3892	448.06	15.4886	107.499			6.2235	1.70409	0.623464
Leach's storm-petrel	Hippa	K03-09804-00-02	-24.8058	685.976	13.7835	76.3256	19.0158	0.75239	-23.0238	492.871	11.9998	106.623	19.6091	0.759617	8.98749	1.78195	-1.78372	0.593384
Leach's storm-petrel	Hippa	K03-09807-00-03	-24.91	583.596	12.327	74.6216	18.8339	0.717793	-22.8181	459.806	13.6917	105.746	17.5877	1.05721	7.82074	2.09195	1.36468	-1.24629
Leach's storm-petrel	Hippa	K03-09810-00-02	-24.9919	565.652	10.4112	67.2138			-21.9393	371.845	12.3031	97.8455			8.41571	3.05265	1.89189
Leach's storm-petrel	Hippa	K03-09813-00-02	-25.6663	568.521	10.4178	58.3884	18.9107	0.699627	-23.4713	406.993	11.5005	84.7311	17.9328	1.13427	9.73688	2.19501	1.0827	-0.977912
Leach's storm-petrel	Hippa	K03-09816-00-02	-25.1351	610.918	12.1494	64.3544	18.9356	0.53765	-21.9797	336.016	13.4331	82.5264	16.9884	1.12657	9.49302	3.15542	1.28375	-1.94723
Leach's storm-petrel	Hippa	K03-09819-00-02	-24.7211	627.481	12.5787	69.4973	18.9794	0.63309	-22.187	420.919	13.2356	96.0877	18.085	1.20766	9.02886	2.5341	0.656926	-0.894408
Double-crested cormorant	Mandarte	K06-15662-00-07	-14.4477	566.984	15.3324	85.8066			-13.4244	477.435	15.5013	103.114			6.6077	1.02337	0.168936
Leach's storm-petrel	Cleland	K06-15675-00-03	-23.7403	549.881	13.7679	66.6424			-21.1497	412.123	14.4216	96.0877			8.25121	2.59059	0.65369
Leach's storm-petrel	Cleland	K06-15676-00-03	-24.1992	639.016	13.3698	77.4605			-21.749	453.198	14.1667	111.004			8.24957	2.45015	0.79693
Leach's storm-petrel	Cleland	K06-15677-00-03	-23.3003	656.336	14.6428	80.2936			-20.9136	486.989	15.365	118.004			8.17419	2.38672	0.722213
Leach's storm-petrel	Cleland	K06-15679-00-03	-23.7513	628.922	14.5384	83.6859			-21.7356	442.923	15.4001	100.481			7.51528	2.01577	0.861617
Leach's storm-petrel	Cleland	K06-15680-00-03	-24.8599	647.673	13.3591	71.2075			-22.1349	471.557	14.5801	107.499			9.09558	2.72502	1.22097
Leach's storm-petrel	Cleland	K06-15684-00-03	-24.5283	613.077	14.5667	66.6424	19.0399	0.606844	-22.1187	472.292	15.0249	101.359	19.515	1.02467	9.1995	2.40958	0.458206	0.475118
Leach's storm-petrel	Cleland	K06-15689-00-03	-23.4561	568.521	14.6496	70.6376			-21.2891	411.39	15.2029	96.9667			8.04842	2.16704	0.553294
Rhinoceros auklet	Cleland	K06-15690-00-08	-21.303	614.031	12.7527	72.0229			-18.7904	411.703	13.5664	102.321			8.5255	2.5126	0.813683
Rhinoceros auklet	Cleland	K06-15691-00-08	-21.0419	611.878	12.7813	69.1855			-18.6045	481.133	14.0825	122.263			8.84402	2.43746	1.30121
Rhinoceros auklet	Cleland	K06-15695-00-08	-21.4095	621.209	13.315	53.5944			-18.3473	519.957	14.6843	128.694			11.5909	3.06217	1.36934
Rhinoceros auklet	Cleland	K06-15699-00-08	-22.5	555.96	11.9692	53.7666			-19.7766	411.703	12.6548	105.016			10.3402	2.7234	0.685612
Rhinoceros auklet	Cleland	K06-15700-00-08	-20.7816	672.953	13.3324	80.5014			-18.5052	459.601	14.1388	107.719			8.35952	2.27647	0.806379
Rhinoceros auklet	Cleland	K06-15701-00-08	-21.52	654.255	12.593	78.2454			-19.1304	464.203	13.5239	116.783			8.36159	2.38954	0.930881
Rhinoceros auklet	Cleland	K06-15703-00-08	-20.7873	647.787	12.8087	82.191			-18.7841	556.887	13.2549	130.539			7.88148	2.00318	0.446194
Rhinoceros auklet	Cleland	K06-15704-00-08	-22.7262	710.388	12.1558	79.3738			-20.1203	414.721	13.2758	99.6337			8.9499	2.60592	1.12007
Rhinoceros auklet	Cleland	K06-15706-00-09	-20.565	551.664	13.0348	72.5897			-18.5487	432.138	13.8525	109.525			7.59976	2.0163	0.817726
Rhinoceros auklet	Cleland	K06-15707-00-09	-19.9991	601.115	14.5687	77.116			-17.8277	495.055	15.0939	125.933			7.79494	2.17142	0.525145
Rhinoceros auklet	Pine	K07-17714-00-04	-23.1185	599.68	11.2665	72.0229			-20.8376	415.477	12.4283	96.9539			8.32625	2.28085	1.16177
Rhinoceros auklet	Pine	K07-17716-00-04	-22.1804	598.963	12.4018	72.0229			-20.2765	468.811	13.5027	108.622			8.31629	1.90389	1.10093
Rhinoceros auklet	Pine	K07-17717-00-04	-24.396	590.356	10.7333	70.3211			-21.9555	547.418	12.1241	125.933			8.39515	2.44043	1.3908
Rhinoceros auklet	Pine	K07-17718-00-04	-23.2741	609.007	11.6331	77.6808			-21.1772	521.52	12.7948	119.519			7.83987	2.09693	1.16167
Rhinoceros auklet	Pine	K07-17719-00-04	-23.5579	591.074	11.5525	68.0489			-21.3091	544.267	13.1057	122.263			8.68601	2.24875	1.55324
Rhinoceros auklet	Pine	K07-17721-00-04	-24.3276	554.528	9.66985	67.4803			-21.9357	435.937	11.0556	102.321			8.21762	2.39193	1.38579
Rhinoceros auklet	Pine	K07-17724-00-04	-23.9597	593.942	10.3833	71.4558			-21.8389	488.086	11.4202	113.147			8.31202	2.12082	1.03687
Rhinoceros auklet	Pine	K07-17726-00-04	-23.6502	637.009	9.68764	81.628			-21.6551	536.405	10.9628	124.096			7.8038	1.99506	1.27521
Pelagic cormorant	Mittlenatch	K07-17730-00-04	-14.81	509.286	15.5222	109.444			-14.9977	459.072	15.577	100.481			4.65339	-0.187713	0.0548262
Pelagic cormorant	Mittlenatch	K07-17731-00-04	-18.7596	647.277	14.5511	77.4262			-16.8074	386.484	15.6556	89.0487			8.35992	1.95227	1.10442
Pelagic cormorant	Mittlenatch	K07-17733-00-04	-17.2307	543.428	14.6624	76.8663			-15.0348	483.314	15.7465	114.505			7.06978	2.19593	1.08414
Pelagic cormorant	Mittlenatch	K07-17734-00-04	-16.6585	602.465	14.4652	79.1045			-14.4631	391.61	15.8083	92.5698			7.61607	2.19545	1.34312
Pelagic cormorant	Mittlenatch	K07-17738-00-04	-17.8167	590.373	14.5418	89.6772			-16.1088	414.321	15.4288	99.6025			6.58331	1.70789	0.88698
Pelagic cormorant	Mittlenatch	K07-17740-00-04	-18.3017	637.319	14.325	86.9043			-16.3379	461.275	14.9705	108.376			7.33357	1.96381	0.645559
Pelagic cormorant	Mittlenatch	K07-17742-00-04	-17.4852	603.888	14.8552	75.7456			-15.2693	496.547	16.0254	113.63			7.97258	2.21591	1.17025
Pelagic cormorant	Mittlenatch	K07-17743-00-04	-16.7589	667.193	14.9376	104.535			-14.8564	531.869	15.4067	124.991			6.38249	1.90248	0.469114
Leach's storm-petrel	Storm	K07-17746-00-03	-23.4207	560.632	14.6288	79.7275	19.225	0.831128	-21.1014	458.338	15.4586	114.505	19.0801	1.263	7.03185	2.31925	0.829838	-0.144901
Leach's storm-petrel	Storm	K07-17747-00-03	-24.4009	590.781	13.9885	72.9156	19.0116	0.763127	-22.1047	435.586	13.4394	96.9667	19.101	1.166	8.10226	2.2962	-0.549116	0.0894309
Leach's storm-petrel	Storm	K07-17748-00-03	-24.0527	550.597	14.0773	63.7818	18.8127	0.634283	-21.3969	507.58	15.1099	121.499	19.1454	1.239	8.63251	2.6558	1.03266	0.332764
Leach's storm-petrel	Storm	K07-17749-00-03	-24.4786	531.266	14.04	66.6424	19.3044	0.727337	-22.1773	415.787	13.421	98.7241	19.2228	1.185	7.97189	2.30128	-0.619002	-0.0815735
Leach's storm-petrel	Storm	K07-17752-00-03	-24.1969	675.124	13.9145	82.556	18.9402	0.665301	-21.7764	401.131	14.704	92.5698	19.4874	1.249	8.17777	2.42044	0.789433	0.547181
Leach's storm-petrel	Storm	K07-17755-00-03	-24.5128	702.631	12.8778	85.9428			-21.8901	420.919	13.8498	102.237			8.17557	2.62274	0.972036
Leach's storm-petrel	Storm	K07-17757-00-03	-24.3742	617.397	12.6717	68.9268			-21.9835	488.46	13.8372	111.88			8.95728	2.39069	1.1655
Leach's storm-petrel	Storm	K07-17758-00-03	-24.4973	517.68	13.1256	55.6266			-21.9107	457.603	14.161	111.004			9.30634	2.58658	1.03542
Leach's storm-petrel	Hippa	K07-17760-00-03	-25.4414	557.047	10.006	62.0627	18.9692	0.615195	-23.156	453.198	11.1394	100.481	16.9436	1.06687	8.97555	2.28539	1.13337	-2.02568
Leach's storm-petrel	Hippa	K07-17762-00-03	-24.6859	635.41	10.5171	83.6859	19.0163	0.784601	-22.7777	465.681	11.2969	105.746	17.8597	1.18721	7.5928	1.90816	0.779804	-1.15663
Leach's storm-petrel	Hippa	K07-17765-00-03	-25.0788	652.726	10.2539	85.3789	18.7778	0.751197	-23.0047	470.088	11.1136	107.499	18.7499	1.19408	7.64505	2.07407	0.859667	-0.0278923
Leach's storm-petrel	Hippa	K07-17766-00-02	-25.4209	573.544	9.84776	70.0676	18.8845	1.09717	-22.9787	504.637	10.887	116.255	19.2778	1.00489	8.18559	2.44219	1.03928	0.393342
Leach's storm-petrel	Hippa	K07-17768-00-03	-24.9309	598.688	10.6739	71.7771	18.648	0.641441	-22.5966	482.579	11.918	111.004	19.2151	1.18285	8.34094	2.33423	1.24412	0.567156
Leach's storm-petrel	Hippa	K07-17770-00-03	-24.2328	536.991	13.5782	75.1899			-21.4396	452.464	14.4769	119.752			7.1418	2.79322	0.89874
Leach's storm-petrel	Hippa	K07-17771-00-03					19.0394	0.687968					19.4009	1.02167				0.361523
Leach's storm-petrel	Hippa	K07-17772-00-03	-25.6895	628.202	11.1282	75.1899			-22.8757	520.09	12.282	119.752			8.35487	2.81386	1.15379
Great blue heron	Georgia Basin	K07-17788-00-05	-27.7071	495.191	12.002	84.7535			-26.5521	418.499	12.6864	96.9539			5.84272	1.15507	0.68439
Great blue heron	Georgia Basin	K07-17792-00-04	-19.3317	586.755	14.4481	97.3689			-18.5307	491.956	14.8324	114.055			6.02611	0.800945	0.384244
Ancient murrelet	Langara	K10-24810-00-01	-21.6537	578.279	12.2321	74.7333			-19.7579	503.593	13.1813	114.055			7.7379	1.89579	0.94919
Ancient murrelet	Langara	K10-24813-00-01	-21.9537	645.522	11.3362	67.3313			-19.7211	445.839	12.6607	95.1716			9.58724	2.23258	1.32451
Ancient murrelet	Langara	K10-24814-00-01	-21.1809	701.677	11.6617	77.3731			-18.9757	397.406	12.046	97.8463			9.06875	2.20524	0.38434
Ancient murrelet	Langara	K10-24816-00-01	-21.5845	621.42	12.169	63.6244			-19.1578	451.183	12.5451	109.525			9.76701	2.42676	0.37611
Pelagic cormorant	Mittlenatch	L94-67912-00-04	-19.3001	542.717	14.8319	79.1045			-17.6893	427.518	15.6639	99.6025			6.86076	1.61085	0.831975
Pelagic cormorant	Mittlenatch	L94-67914-00-04	-20.0531	595.376	14.6344	71.4558			-17.4742	462.009	15.5174	106.623			8.33209	2.57896	0.88308
Pelagic cormorant	Mittlenatch	L94-67916-00-05	-19.0336	611.878	14.2741	85.5642			-16.9484	462.009	15.5745	111.88			7.15109	2.08519	1.30048
Pelagic cormorant	Mittlenatch	L94-67918-00-05	-18.5021	590.356	15.146	103.973			-17.4467	442.189	15.7044	103.992			5.678	1.05538	0.558394
Pelagic cormorant	Mittlenatch	L94-67920-00-04	-19.4388	625.517	14.653	93.962			-17.5736	526.715	15.5759	124.991			6.65713	1.86516	0.922914
Rhinoceros auklet	Cleland	L94-67965-00-04	-21.21	698.143	13.0077	81.0648	17.0641	0.768138	-18.984	503.593	14.2862	116.783	17.3402	1.20322	8.61216	2.22591	1.27851	0.276025
Rhinoceros auklet	Cleland	L94-67968-00-04	-21.508	352.684	12.444	42.9339			-19.3332	402.665	14.0547	94.2818			8.21458	2.17483	1.61069
Rhinoceros auklet	Cleland	L94-67971-00-03	-21.3932	598.963	12.7543	66.9115			-19.031	478.819	14.332	109.525			8.95156	2.36218	1.57767
Rhinoceros auklet	Cleland	L94-67974-00-02	-21.8036	443.778	12.3021	51.0659			-19.5813	490.407	13.7672	111.334			8.69031	2.22231	1.46513
Rhinoceros auklet	Cleland	L94-67977-00-04	-21.3404	634.854	12.8728	70.8886			-18.9561	433.657	14.4869	103.219			8.95565	2.38433	1.61411
Rhinoceros auklet	Cleland	L94-67980-00-08	-22.3028	596.811	12.3055	70.3211			-20.0585	432.138	13.6251	99.6337			8.48694	2.24432	1.31963
Rhinoceros auklet	Cleland	L94-67984-00-06	-21.5107	717.593	13.5232	82.191			-19.3038	532.481	14.9471	121.347			8.7308	2.20684	1.42384
Rhinoceros auklet	Cleland	L94-67988-00-06	-22.2736	611.16	12.2082	72.0229			-20.027	425.311	13.3537	98.7396			8.48564	2.24664	1.14545
Rhinoceros auklet	Cleland	L94-67992-00-07	-23.1654	581.442	12.6588	71.2075			-20.7622	515.273	13.769	119.519			8.16546	2.40321	1.11027
Rhinoceros auklet	Cleland	L94-67996-00-07	-22.7495	633.247	12.5503	73.4845			-20.2582	456.538	13.5157	105.916			8.61743	2.49132	0.965411
Leach's storm-petrel	Cleland	L94-68000-00-02	-23.0532	631.805	16.0335	72.9156			-20.6485	452.712	17.2941	105.016			8.66489	2.40464	1.26053
Leach's storm-petrel	Cleland	L94-68004-00-02	-22.8997	570.674	15.9013	67.2138			-20.2683	436.698	17.2164	106.817			8.49042	2.63134	1.31507
Leach's storm-petrel	Cleland	L94-68008-00-02	-22.268	499.824	16.3565	68.9268			-20.5899	471.118	17.3376	108.622			7.25152	1.67814	0.981015
Leach's storm-petrel	Cleland	L94-68012-00-02	-22.304	562.751	15.4075	93.169			-20.8289	435.937	15.9778	104.117			6.04012	1.47507	0.570238
Leach's storm-petrel	Cleland	L94-68016-00-02	-22.8867	566.279	17.3392	77.3731			-20.5822	424.553	17.7592	105.016			7.31881	2.30449	0.420035
Leach's storm-petrel	Hippa	L95-71428-00-02	-23.3303	566.279	13.9894	73.6769			-21.9281	503.593	14.0176	97.8463			7.68598	1.40219	0.0281682
Leach's storm-petrel	Hippa	L95-71431-00-02	-24.261	530.339	12.6566	67.3313			-22.6814	481.905	12.9367	96.0623			7.87655	1.5796	0.280153
Leach's storm-petrel	Hippa	L95-71437-00-02	-24.2635	509.24	14.3292	59.9135			-21.6586	434.417	14.629	100.529			8.49958	2.60498	0.299832
Leach's storm-petrel	Hippa	L95-71440-00-02	-24.4335	637.72	12.7115	78.9559			-22.3878	453.477	13.0108	96.0623			8.07691	2.04566	0.299256
Rhinoceros auklet	Cleland	L98-81768-00-08	-19.5802	682.358	14.864	81.4253			-17.2842	482.677	15.9916	113.147			8.38017	2.29604	1.12765
Rhinoceros auklet	Cleland	L98-81770-00-06	-18.6235	662.837	14.5291	81.4253			-16.5877	520.738	15.7027	121.347			8.14043	2.03583	1.17364
Rhinoceros auklet	Cleland	L98-81772-00-06	-19.8225	763.633	14.2687	86.5064			-17.6299	396.736	15.2016	91.6898			8.82747	2.19258	0.93289
Rhinoceros auklet	Cleland	L98-81774-00-06	-20.8499	636.852	14.3324	83.6859			-18.5674	550.285	15.5219	128.48			7.61003	2.28256	1.18951
Rhinoceros auklet	Cleland	L98-81776-00-06	-21.002	506.963	14.0915	67.2138			-18.8593	456.135	15.1649	112.755			7.54254	2.14267	1.07335
Leach's storm-petrel	Cleland	L99-82153-00-02	-23.874	612.215	16.4116	74.7333			-21.5393	458.835	16.9172	107.719			8.192	2.3347	0.505602
Leach's storm-petrel	Cleland	L99-82154-00-02	-24.0818	538.787	16.3571	71.563			-22.4207	432.897	16.5138	93.3927			7.52885	1.66109	0.15673
Leach's storm-petrel	Cleland	L99-82155-00-02	-24.2541	632.048	16.3171	83.1733			-22.2068	429.102	16.6646	96.0623			7.59917	2.04726	0.347505
Ancient murrelet	Reef	NXX-05036-00-01	-21.0367	649.779	12.1589	82.1195			-19.3476	488.086	12.5005	114.964			7.9126	1.68906	0.341549
Ancient murrelet	Reef	NXX-05064-00-01	-21.112	689.575	12.243	85.2801			-19.4829	526.213	12.9382	124.096			8.086	1.62905	0.695144
Double-crested cormorant	Mandarte	NXX-06372-00-01	-15.8197	594.53	15.9366	95.2696			-14.4993	435.177	16.2589	102.321			6.2405	1.32037	0.322333
Rhinoceros auklet	Lucy	NXX-45006-02-04	-19.389	608.29	12.7252	77.116			-17.5312	446.601	14.0905	105.016			7.88798	1.85788	1.3653
Rhinoceros auklet	Lucy	NXX-45010-02-01	-20.0159	703.184	13.2499	91.1683	17.5484	0.898755	-18.0767	464.97	14.4307	105.016	16.9808	1.20111	7.71303	1.93919	1.18082	-0.567594
Rhinoceros auklet	Lucy	NXX-45014-02-05	-19.0946	578.886	14.0956	70.3211	17.6507	0.815762	-17.2466	493.505	15.4649	114.055	17.988	1.15425	8.23204	1.84798	1.36931	0.337352
Rhinoceros auklet	Lucy	NXX-45018-02-02	-19.3005	717.593	13.7219	91.7275	17.6994	0.859694	-17.4894	492.73	14.7512	114.964	17.4075	0.675364	7.82309	1.81103	1.02933	-0.291895
Rhinoceros auklet	Lucy	NXX-45026-02-04	-19.621	560.257	13.3439	71.4558	17.9097	0.954747	-18.0112	562.423	14.7941	126.852	16.7952	1.41715	7.84061	1.6098	1.45015	-1.11452
Rhinoceros auklet	Cleland	NXX-45097-02-01	-21.9341	605.419	12.2388	59.4964			-19.636	420.011	13.9187	93.3927			10.1757	2.29811	1.67996
Rhinoceros auklet	Cleland	NXX-45101-03-02	-21.7841	603.267	12.0219	69.1855			-19.5538	488.86	13.7082	112.241			8.71956	2.23027	1.68626
Rhinoceros auklet	Cleland	NXX-45105-04-02	-21.617	596.094	12.8104	72.0229			-19.3692	538.762	14.3137	126.852			8.27645	2.24779	1.50334
Rhinoceros auklet	Cleland	NXX-45109-04-02	-21.8222	494.449	12.4648	59.4964			-19.6333	490.407	14.06	114.964			8.31057	2.18892	1.59516
Rhinoceros auklet	Cleland	NXX-45113-04-02	-21.8961	649.943	12.9598	77.116			-19.6325	491.956	14.003	113.147			8.42811	2.26359	1.04317
Leach's storm-petrel	Cleland	NXX-45699-03-01	-23.601	562.783	14.3464	59.193			-20.8326	429.718	16.1186	103.992			9.5076	2.76839	1.77221
Leach's storm-petrel	Cleland	NXX-45700-03-00	-22.5664	554.897	13.5199	89.3213			-20.6534	450.419	14.0251	115.873			6.21237	1.91302	0.505207
Leach's storm-petrel	Cleland	NXX-45701-03-00	-22.85	633.968	14.3383	85.9428			-20.9773	461.901	15.1438	101.424			7.37663	1.87264	0.805528
Leach's storm-petrel	Cleland	NXX-45703-03-01	-23.4112	495.542	13.7213	59.7674			-21.4586	417.743	14.9587	94.2818			8.29118	1.95252	1.23736
Leach's storm-petrel	Cleland	NXX-45705-03-00	-23.3881	484.13	13.8812	61.4892			-21.2069	434.417	15.4262	103.219			7.87342	2.18117	1.54508
Leach's storm-petrel	Cleland	NXX-45706-03-00	-22.2345	457.068	14.421	80.8596			-21.2844	256.814	15.2983	57.0784			5.65261	0.950092	0.877348
Leach's storm-petrel	Cleland	NXX-45711-03-01	-23.6734	672.955	13.4093	85.3789			-21.3273	438.219	14.5721	100.529			7.88198	2.34619	1.16277
Pelagic cormorant	Mittlenatch	NXX-46684-03-02	-19.5189	611.712	14.3428	82.4537			-17.5161	460.54	15.4908	105.746			7.41885	2.00274	1.14799
Pelagic cormorant	Mittlenatch	NXX-46686-02-01	-19.035	690.666	14.5091	83.011			-17.042	462.743	15.7683	105.746			8.32017	1.99299	1.25927
Pelagic cormorant	Mittlenatch	NXX-46688-02-01	-19.6753	683.553	14.7382	80.222			-17.3907	495.077	16.0397	112.755			8.52077	2.28459	1.30141
Pelagic cormorant	Mittlenatch	NXX-46690-01-01	-19.8911	629.494	14.5576	80.7803			-18.0098	444.391	16.1387	100.481			7.79267	1.8813	1.58109
Pelagic cormorant	Mittlenatch	NXX-46692-02-01	-19.0603	666.482	14.6251	98.5054			-17.3368	503.902	15.8912	117.129			6.76594	1.7235	1.26609
Leach's storm-petrel	Storm	NXX-50544-01-01	-23.7111	564.217	14.5597	64.9267			-21.0816	451.948	15.8745	105.016			8.69006	2.62952	1.3148
Leach's storm-petrel	Storm	NXX-50548-02-01	-23.5687	582.16	14.6589	75.1899			-21.2383	389.91	15.8897	90.7308			7.74253	2.33037	1.23086
Leach's storm-petrel	Storm	NXX-50552-02-01	-23.51	514.821	14.1355	64.9267			-21.0189	354.932	15.0765	87.1935			7.92926	2.49108	0.940979
Leach's storm-petrel	Storm	NXX-50556-02-01	-23.571	626.761	14.5395	80.2936			-21.0914	455.772	15.6113	106.817			7.80586	2.47961	1.07178
Leach's storm-petrel	Storm	NXX-50560-02-01	-23.8581	506.963	14.2416	61.4892			-21.4939	445.076	15.2058	102.321			8.24475	2.3642	0.964179
Leach's storm-petrel	Hippa	NXX-50564-02-01	-24.7235	559.198	12.2408	63.7818			-22.2386	448.128	13.5386	99.6337			8.76736	2.48484	1.29785
Leach's storm-petrel	Hippa	NXX-50568-02-01	-24.798	617.397	10.9962	72.9156			-22.2931	468.811	11.8995	108.622			8.46728	2.5049	0.903326
Leach's storm-petrel	Hippa	NXX-50576-02-01	-24.4558	281.108	12.007	31.7038			-21.9404	472.656	12.6861	109.525			8.8667	2.51542	0.679068

## Sheet: Gull eggs
				albumen				extracted homogenate				yolk extracted				yolk (non-extracted)
name id	id	site	year	δ13C	μg C	δ15N	μg N	δ13C	μg C	δ15N	μg N	δ13C	μg C	δ15N	μg N	δ13C	μg C	δ15N	μg N
4-CI09-A	4	cl	2009	-16.5102	832.177	15.7092	225.717	-16.6541	703.697	15.5272	191.522	-16.3699	582.766	15.998	163.683
5-CI09-A	5	cl	2009	-17.2541	832.177	15.4281	227.505	-17.3653	663.44	15.1839	177.398	-16.5439	811.766	15.6922	234.579
6-CI09-A	6	cl	2009	-16.8834	882.201	15.7965	237.835	-16.9325	580.376	15.4252	155.708	-16.241	499.557	16.29	148.42
8-CI09-A	8	cl	2009	-16.8002	825.04	15.464	222.493	-16.873	575.038	15.2768	154.869	-16.1468	685.27	16.1682	202.186
13-CI09-A	13	cl	2009	-16.8763	674.317	15.3552	180.332	-17.1031	752.239	15.3504	202.244	-17.0092	841.126	16.0017	248.39
14-CI09-A	14	cl	2009	-17.0048	656.62	15.6851	177.011	-17.1895	543.052	15.703	147.303	-16.2682	789.772	16.143	232.7
15-CI09-A	15	cl	2009	-16.7907	932.344	15.2188	247.742	-16.8077	779.277	15.3147	210.459	-16.1485	706.419	15.8663	209.124
1-M09-A	1	m	2009	-18.0544	704.091	15.1827	189.147
2-M09-A	2	m	2009	-17.162	732.486	15.424	196.821
3-M09-A	3	m	2009	-14.1687	1032.99	15.5514	277.414
4-M09-A	4	m	2009	-16.2689	732.486	15.5287	194.998	-16.6083	866.13	15.1721	237.363	-17.8302	731.242	15.0209	214.491
5-M09-A	5	m	2009	-17.517	1040.2	15.6153	280.865	-17.4934	607.096	15.1613	166.592	-17.1353	590.743	15.6203	173.227
6-M09-A	6	m	2009	-16.9708	743.196	15.3256	200.961
7-M09-A	7	m	2009	-16.6588	839.316	15.3501	224.643	-16.8248	520.173	15.4644	141.402	-16.6098	485.122	16.1404	141.939
8-M09-A	8	m	2009	-17.1623	925.174	15.2985	247.742	-17.3238	682.174	15.2613	184.899	-17.1873	640.132	15.5975	185.836
9-M09-A	9	m	2009	-17.4439	775.152	15.3221	208.082
10-M09-A	10	m	2009	-16.8737	528.204	15.4332	141.196
12-M09-A	12	m	2009	-17.0868	657.323	14.7666	175.537	-17.0096	569.702	14.803	153.189	-16.7918	614.696	14.6144	180.336
13-M09-A	13	m	2009	-16.6511	689.908	15.2302	185.113
14-M09-A	14	m	2009	-17.8733	725.384	14.6658	197.55	-17.8476	507.951	14.4883	138.869	-17.0168	870.53	15.3577	254.308
15-M09-A	15	m	2009	-17.7217	426.474	14.3871	111.909	-17.7903	760.455	14.6032	204.665	-17.6173	696.601	15.2805	206.002
5-Mt09-A	5	mt	2009	-16.2679	832.177	15.0896	228.22	-17.0262	553.706	15.4197	147.303	-16.133	590.018	15.9095	170.848
12-Mt09-A	12	mt	2009	-16.693	1004.18	15.1485	276.031	-17.7044	909.748	14.5039	244.646	-17.3146	706.419	14.9431	205.275
13-Mt09-A	13	mt	2009	-16.8136	853.601	15.9638	230.362	-17.081	543.052	15.7591	143.933	-16.3189	973.782	16.0659	289.12
15-Mt09-A	15	mt	2009	-16.7301	704.091	15.5053	190.612	-16.8426	719.86	15.4213	193.174	-16.2445	616.875	16.1363	182.696
8-CI10-A	8	cl	2010	-17.3694	655.2	15.9332	172.579	-17.3517	725.251	15.9102	194	-16.9517	684.541	15.3268	198.314	-19.2233	1025.78	15.8911	195.727
9-CI10-A	9	cl	2010	-17.0503	939.517	16.2332	256.532	-17.3381	730.645	16.1913	194.826	-17.1958	811.765	15.8136	229.686	-21.8231	982.607	15.7069	93.0133
10-CI10-A	10	cl	2010	-16.6048	592.309	15.8312	160.32	-16.7358	486.719	15.847	130.406	-16.2401	789.772	15.9238	235.706	-20.6637	1134.11	15.4192	94.9507
12-CI10-A	12	cl	2010	-18.1734	768.035	15.5805	189.147	-17.7343	752.239	15.5435	201.421	-17.6087	922.09	15.6641	274.036	-22.615	1203	15.7245	99.978
13-CI10-A	13	cl	2010	-17.9977	846.457	15.682	226.79	-18.0267	698.839	15.7828	185.917	-17.0816	658.32	15.9615	199.864	-21.5663	1148.59	15.6764	109.606
1-M10-A	1	m	2010	-17.8014	918.005	15.7543	245.978									-22.1966	1228.43	14.4751	94.176
2-M10-A	2	m	2010	-15.3878	1083.49	14.174	294.243									-20.1567	1184.85	13.8205	104.606
6-M10-A	6	m	2010	-17.188	704.091	15.058	192.441					-18.038	855.823	14.6997	252.092	-22.9691	903.676	13.1788	84.0744
7-M10-A	7	m	2010	-17.0322	1076.27	16.6928	280.52	-17.1443	548.378	16.55	147.303	-16.5011	789.772	16.9074	231.947	-20.9165	1199.37	16.0904	108.838
8-M10-A	8	m	2010	-16.5733	961.051	14.931	259.333	-16.8322	730.645	14.6096	194.826	-15.7003	530.628	15.4071	163.683	-20.7726	932.344	14.1883	85.2428
9-M10-A	9	m	2010	-15.771	694.871	15.5647	185.847	-15.7778	682.174	15.1885	182.411	-14.851	936.846	15.3565	276.205	-19.4872	1184.85	14.539	99.5918
10-M10-A	10	m	2010	-17.3065	739.591	13.2418	198.643									-20.6881	1242.98	15.0356	104.991
11-M10-A	11	m	2010	-18.0492	711.186	14.5029	190.246									-23.5142	953.871	12.6962	77.0478
12-M10-A	12	m	2010	-15.0163	682.111	15.6355	185.113	-15.0987	909.748	15.238	242.221	-13.5294	811.765	15.2759	240.947	-18.2802	1130.62	14.5594	93.9694
14-M10-A	14	m	2010	-16.218	722.239	13.5283	193.854	-16.3472	649.95	13.3332	173.265	-15.9244	627.046	13.2484	184.267	-20.3356	1148.59	12.4104	92.6256
15-M10-A	15	m	2010	-18.7559	853.601	13.406	231.788	-18.7213	855.345	13.4218	229.196	-17.009	667.391	14.558	200.516	-20.4757	1213.9	14.0213	101.908
4-Mt10-A	4	mt	2010	-15.713	1061.83	14.5174	288.77									-19.9864	918.005	13.5708	79.393
5-Mt10-A	5	mt	2010	-17.4483	760.921	13.2459	202.643	-17.5243	948.018	13.3738	257.536	-15.8048	517.616	15.6504	154.869	-20.5298	1323.17	14.8141	110.374
6-Mt10-A	6	mt	2010	-16.4948	789.394	14.9034	209.891	-18.0722	923.782	14.4208	249.699					-21.5934	1018.58	13.7014	93.7885
7-Mt10-A	7	mt	2010	-16.9009	896.515	15.664	242.089	-16.7738	585.716	15.4323	160.737	-16.2921	877.888	15.4171	261.658	-20.9052	1301.27	14.9265	106.146
8-Mt10-A	8	mt	2010	-16.9452	953.871	15.9791	255.83	-17.1613	553.706	15.7862	147.303	-16.7065	907.346	15.7488	264.584	-21.0262	1134.11	15.4617	96.8859
9-Mt10-A	9	mt	2010	-16.7969	746.699	14.8835	203.37	-16.8911	790.105	14.8031	212.917	-15.8441	775.123	15.5735	233.453	-20.9104	1345.09	14.7598	102.294
10-Mt10-A	10	mt	2010	-16.6342	1011.38	16.0076	274.647	-17.0131	671.425	15.8541	177.426	-16.3112	669.242	16.0523	199.089	-21.0425	1177.59	15.7093	96.4991
11-Mt10-A	11	mt	2010	-14.0743	889.668	14.4141	240.181	-13.9733	604.452	14.503	163.653	-13.1391	922.09	14.9267	274.759	-18.2111	1228.49	14.7665	104.796
15-Mt10-A	15	mt	2010	-17.613	860.747	14.2908	232.501	-17.4234	671.425	14.2248	182.411	-16.5338	654.528	13.696	196.428	-20.5424	1126.87	13.6986	95.3379
